# Supplementary material for: Comparison of brain magnetic resonance imaging between myotonic dystrophy type 1 and cerebral autosomal dominant arteriopathy with subcortical infarcts and leukoencephalopathy
Source: PLoS One. 2018 Dec 6;13(12):e0208620. doi: 10.1371/journal.pone.0208620 (PMC6283577; doi:10.1371/journal.pone.0208620)
Supplement: S1 Dataset — (XLSX) [file pone.0208620.s002.xlsx]

## Sheet: Sheet1
Number	Group	Gender	onsetage	onsetSx	MR age	Mr Tesla	CTG repeat	Cysteine mutation	Stroke	HTN	DM	Smk	LF	LPO	LT	LI	LIT	LBG	MLIT	MLD	MLL
1	1	1	63	2	56	1	75	999	1	1	1	2	0	0	0	0	0	0	99	99	99
2	1	1	33	1	37	1	400	999	2	2	1	1	0	0	2	0	0	0	99	99	99
3	1	1	52	1	57	2	300	999	1	2	2	2	1	2	0	0	0	0	99	99	99
4	1	2	44	2	59	2	500	999	2	2	2	2	3	3	3	1	0	0	0	0	0
5	1	1	40	2	60	1	200	999	1	2	1	2	2	2	0	0	0	0	99	99	99
6	1	2	55	3	64	2	115	999	1	1	2	2	0	1	0	0	0	0	99	99	99
7	1	1	47	1	48	2	220	999	1	2	2	2	1	2	1	0	0	0	99	99	99
8	1	1	19	2	23	2	650	999	1	2	2	2	0	1	2	0	0	0	99	99	99
9	1	2	27	2	27	1	200	999	1	2	2	2	0	0	0	0	0	0	99	99	99
10	1	2	49	2	57	1	250	999	1	2	2	2	2	2	0	0	0	0	99	99	99
11	1	1	17	1	33	1	400	999	1	2	2	1	0	0	0	0	1	0	0	0	0
12	1	1	18	2	27	2	220	999	1	2	2	2	0	0	0	0	0	0	99	99	99
13	1	1	37	1	45	2	150	999	2	2	2	2	2	2	1	0	0	0	99	99	99
14	1	1	62	3	63	1	550	999	2	2	2	1	2	2	3	0	0	0	99	99	99
15	1	1	46	1	46	2	150	999	1	2	2	2	1	2	0	0	0	0	0	0	0
16	1	2	34	2	40	1	250	999	1	2	2	2	0	0	0	0	0	0	99	99	99
17	1	2	27	2	28	1	650	999	1	2	2	2	0	0	0	0	0	0	0	0	0
18	1	1	21	1	25	1	250	999	1	2	2	2	0	0	1	0	0	0	0	0	0
19	1	1	52	2	54	2	100	999	1	2	1	1	2	2	0	0	0	0	0	0	0
20	1	1	58	1	59	1	150	999	1	2	2	2	0	2	0	0	0	0	99	99	99
21	1	2	37	3	40	2	300	999	1	2	2	2	2	2	3	2	0	0	0	0	0
22	1	2	44	3	47	1	300	999	1	2	2	2	1	2	0	0	0	0	0	0	0
23	1	1	16	1	21	1	400	999	1	2	2	2	0	0	0	0	0	0	99	99	99
24	1	2	30	2	37	1	400	999	1	2	2	2	0	1	0	0	0	0	0	0	0
25	1	2	48	1	49	1	70	999	1	2	1	2	0	0	0	0	0	0	99	99	99
26	1	2	47	3	49	2	300	999	1	2	2	2	0	2	3	1	0	0	0	0	0
27	1	2	46	2	56	2	550	999	1	2	2	2	0	1	2	0	0	0	99	99	99
28	1	1	31	1	33	2	400	999	1	2	2	1	0	0	0	0	0	0	99	99	99
29	1	1	43	3	47	2	650	999	1	2	2	2	0	0	0	0	0	0	99	99	99
1	2	2	58	3	64	1	999	2	2	2	1	2	1	1	3	3	0	0	0	0	0
2	2	2	54	3	55	1	999	1	1	1	2	2	2	2	1	0	1	1	99	99	99
3	2	1	48	4	56	1	999	1	2	2	2	2	3	3	2	1	0	1	0	3	0
4	2	1	46	2	46	2	999	2	2	2	2	1	3	2	0	3	2	0	3	0	0
5	2	2	42	5	45	1	999	1	1	2	2	2	2	3	2	1	0	1	99	99	99
6	2	2	32	5	40	1	999	1	2	2	2	2	3	3	3	2	2	0	0	0	0
7	2	1	37	5	55	1	999	2	2	1	2	1	3	3	2	2	0	1	1	1	0
8	2	1	57	5	65	1	999	2	2	2	2	1	2	3	2	3	0	3	4	6	16
9	2	2	54	1	55	1	999	2	2	2	2	2	3	3	0	1	0	3	1	1	0
10	2	1	38	6	44	1	999	1	2	2	2	1	3	3	0	2	0	0	99	99	99
11	2	1	41	4	40	2	999	2	2	2	2	1	1	2	0	0	0	1	99	99	99
12	2	2	44	7	50	1	999	1	2	2	2	2	3	3	3	3	0	2	1	3	1
13	2	1	32	4	42	2	999	1	1	2	2	1	3	2	3	1	0	0	0	0	0
14	2	2	50	5	51	1	999	2	1	2	2	2	2	2	0	0	0	0	99	99	99
15	2	2	53	5	53	1	999	2	2	2	2	2	2	2	0	1	0	1	0	0	0
16	2	1	48	6	60	1	999	2	2	2	2	2	3	3	0	1	1	0	1	12	9
17	2	2	53	3	65	2	999	1	2	2	2	2	3	3	3	2	2	1	0	0	0
18	2	2	58	6	58	2	999	2	2	2	2	2	1	1	0	0	0	0	99	99	99
19	2	1	47	7	50	1	999	1	2	2	2	2	3	2	3	2	1	1	99	99	99
20	2	1	43	3	54	1	999	2	2	1	1	2	3	2	0	2	0	2	0	0	0
21	2	2	48	2	61	2	999	2	2	2	2	2	3	3	0	2	1	1	1	6	0
22	2	1	24	5	19	1	999	1	1	2	2	2	0	0	0	0	0	0	99	99	99
23	2	2	44	5	45	1	999	1	1	2	2	2	3	3	3	2	0	1	99	99	99
24	2	2	41	5	41	1	999	1	1	2	2	2	2	2	3	1	1	1	99	99	99
25	2	2	60	5	65	1	999	1	2	1	2	2	3	3	1	2	0	2	99	99	99
26	2	1	64	7	63	1	999	1	2	2	2	1	3	3	1	2	0	2	0	0	0
27	2	2	40	4	40	1	999	1	1	2	2	2	2	2	1	1	0	0	99	99	99
28	2	1	45	7	52	2	999	1	2	1	2	1	2	3	0	1	0	2	1	2	0
29	2	1	40	9	47	1	999	1	2	2	2	1	3	3	1	2	0	3	0	0	0
30	2	2	45	8	50	2	999	2	2	2	2	2	3	3	0	2	2	2	0	2	0
31	2	1	56	9	59	2	999	1	2	2	2	2	2	2	0	1	0	0	7	12	6
32	2	1	47	7	48	2	999	1	2	2	2	1	3	3	2	1	0	2	0	0	0
33	2	2	41	7	41	1	999	1	2	2	2	2	2	2	3	2	0	1	0	0	0
34	2	2	55	5	64	1	999	2	2	2	2	2	3	3	0	2	0	3	99	99	99
35	2	2	39	1	40	2	999	1	2	2	2	1	2	2	1	1	2	2	99	99	99
36	2	2	49	7	54	1	999	1	2	2	2	2	3	3	2	1	0	3	0	4	1
37	2	1	35	7	41	2	999	1	2	2	2	1	3	3	0	1	0	1	0	5	0
38	2	1	59	3	59	1	999	1	2	2	2	1	3	3	0	2	0	3	99	99	99
39	2	1	36	7	40	2	999	1	2	2	2	1	3	3	2	2	0	0	0	0	0
40	2	1	40	7	44	2	999	1	2	2	2	1	2	2	0	0	0	1	0	0	1
41	2	1	52	4	52	1	999	1	2	2	2	1	3	2	3	1	0	0	99	99	99
42	2	2	38	5	40	1	999	2	1	2	2	2	2	2	0	0	0	0	99	99	99
43	2	1	49	9	62	2	999	1	2	1	2	2	3	3	1	2	0	0	7	9	29
44	2	2	32	5	38	2	999	2	1	2	2	2	0	1	0	0	0	0	0	0	0
45	2	1	60	5	62	1	999	1	2	2	2	1	3	2	2	1	0	0	0	3	0
46	2	2	54	4	54	1	999	2	2	1	1	2	3	3	0	1	0	1	99	99	99
47	2	2	51	7	51	2	999	1	2	2	2	2	2	3	2	1	0	1	0	0	0
48	2	2	46	7	47	1	999	1	2	2	2	2	0	1	0	0	0	0	0	0	0
49	2	2	56	5	55	1	999	1	1	2	2	2	2	2	2	1	0	0	99	99	99
50	2	1	63	7	64	1	999	1	2	2	2	1	1	2	0	1	0	2	99	99	99
51	2	2	52	9	52	1	999	2	1	2	2	2	2	2	0	1	0	0	0	0	0
52	2	1	42	7	44	2	999	2	2	1	2	1	2	2	0	1	0	0	1	10	6
53	2	2	48	3	48	2	999	1	2	2	2	2	3	3	2	1	0	2	99	99	99
54	2	2	57	4	57	1	999	1	1	1	2	2	3	2	2	2	0	2	0	0	0
55	2	1	20	6	20	1	999	1	1	2	2	2	0	0	0	0	0	0	99	99	99
56	2	1	54	6	56	1	999	1	2	2	2	1	1	3	0	0	0	0	0	0	0
57	2	2	52	7	53	1	999	2	2	1	2	2	3	3	0	3	2	3	0	3	0
58	2	1	49	6	50	2	999	1	2	2	2	1	3	3	1	1	0	0	0	1	0
59	2	1	52	9	56	2	999	1	2	2	1	1	2	2	0	1	0	0	0	3	0
60	2	2	62	7	62	1	999	1	2	1	2	2	3	3	1	3	0	2	1	12	4
61	2	2	58	2	63	2	999	1	2	1	2	2	3	3	3	1	0	2	3	16	33
62	2	1	35	5	36	2	999	1	1	2	2	2	1	2	1	1	0	2	0	0	0
63	2	1	41	4	40	1	999	1	2	2	2	1	1	2	0	0	0	2	0	2	0
64	2	1	43	4	43	1	999	1	2	2	2	1	3	3	0	1	0	0	0	1	0
65	2	2	47	7	55	1	999	1	2	1	2	2	2	3	0	1	1	2	0	2	0
66	2	2	46	3	51	1	999	1	2	2	2	2	3	2	3	2	0	1	0	0	0
67	2	2	30	3	30	2	999	1	2	2	2	2	2	1	2	0	0	1	0	0	0
68	2	1	56	8	56	1	999	2	2	2	2	1	1	2	0	1	0	1	99	99	99

## Sheet: DM
Number	Group	Gender	age	HTN	DM	Smk	EKG	CTG repeat
1	1	1	67	1	1	2	1	75
2	1	1	45	2	1	1	2	400
3	1	1	57	2	2	2	2	300
4	1	2	64	2	2	2	1	500
5	1	1	65	2	1	2	1	200
6	1	2	75	1	2	2	1	115
7	1	1	61	2	2	2	2	220
8	1	1	23	2	2	2	1	650
9	1	2	38	2	2	2	1	200
10	1	2	67	2	2	2	1	250
11	1	1	36	2	2	1	2	400
12	1	1	35	2	2	2	1	220
13	1	1	45	2	2	2	1	150
14	1	1	67	2	2	1	4	550
15	1	1	54	2	2	2	1	150
16	1	2	49	2	2	2	4	250
17	1	2	32	2	2	2	1	650
18	1	1	28	2	2	2	1	250
19	1	1	56	2	1	1	1	100
20	1	1	62	2	2	2	1	150
21	1	2	42	2	2	2	2	300
22	1	2	49	2	2	2	4	300
23	1	1	24	2	2	2	4	400
24	1	2	39	2	2	2	4	400
25	1	2	50	2	1	2	1	70
26	1	2	49	2	2	2	2	300
27	1	2	57	2	2	2	1	550
28	1	1	33	2	2	1	1	400
29	1	1	48	2	2	2	2	650
1	2	2	35	2	2	2	1	200
2	2	2	57	2	2	2	1	120
3	2	2	66	2	2	2	2	150
4	2	2	49	2	1	2	1	250
5	2	1	52	2	2	2	1	220
6	2	2	57	2	2	2	1	400
7	2	1	42	2	2	2	4	300
8	2	2	51	2	2	2	2	500
9	2	1	56	2	2	2	4	100
10	2	2	44	2	2	2	1	550
11	2	1	74	1	1	2	4	120
12	2	2	48	1	2	2	2	400
13	2	1	46	2	2	2	1	120
14	2	1	61	2	2	2	2	1000
15	2	1	51	2	2	2	2	150
16	2	2	36	2	2	2	1	300
17	2	2	60	2	2	2	1	550
18	2	2	49	2	2	2	1	400
19	2	2	38	2	2	2	2	400
20	2	2	40	2	2	2	2	60
21	2	1	77	2	2	2	4	100
22	2	2	43	2	2	2	1	550
23	2	2	46	2	1	2	1	150
24	2	2	44	2	2	1	2	400
25	2	1	42	2	2	2	1	250
26	2	1	67	2	1	2	4	230
27	2	2	43	2	1	2	4	200
28	2	1	50	2	1	2	2	200
29	2	2	48	2	1	2	1	550
30	2	1	65	2	2	2	2	100
31	2	1	60	2	2	2	1	450
32	2	1	57	2	2	2	2	300
33	2	2	49	2	2	2	4	500
34	2	2	34	2	2	2	1	250
35	2	2	60	2	2	2	1	120
36	2	2	42	2	2	2	4	100
37	2	2	35	2	2	2	1	300
38	2	2	43	2	2	2	4	100
39	2	2	62	2	2	2	2	250
40	2	1	72	1	2	2	4	200
41	2	2	57	2	2	2	2	200
42	2	2	64	2	2	2	4	150
43	2	1	47	2	2	2	1	600
44	2	1	32	2	2	2	2	150
45	2	1	55	2	2	2	1	150
46	2	2	61	2	2	2	2	200
47	2	2	41	2	2	2	4	400
48	2	1	49	2	2	2	1	250
49	2	1	39	2	2	2	4	400
50	2	2	39	2	2	2	1	150
51	2	2	36	2	2	2	4	200
52	2	2	44	2	2	2	1	400
53	2	1	72	2	2	2	1	100
54	2	2	42	2	2	2	1	550
55	2	2	52	2	1	2	2	300
56	2	2	45	2	2	2	2	220
57	2	1	46	2	2	2	4	150
58	2	1	58	2	2	2	4	300
59	2	2	37	2	2	2	4	400
60	2	2	63	2	2	2	2	650
61	2	1	37	2	2	2	1	150
62	2	2	45	2	2	2	2	300
63	2	2	52	2	2	2	4	300
64	2	2	60	2	2	2	4	250
65	2	1	56	2	2	2	1	300
66	2	2	41	2	2	2	4	400
67	2	2	45	2	2	2	4	300
68	2	2	36	2	2	2	1	400
69	2	1	33	2	2	1	1	400
70	2	2	39	2	2	2	1	400
71	2	1	39	2	2	2	1	400
72	2	1	63	2	2	2	1	150
73	2	1	53	2	2	1	1	550
74	2	1	71	2	2	1	2	400
75	2	2	38	2	2	2	2	400
76	2	2	52	2	2	2	1	150
77	2	2	35	2	2	2	2	550
78	2	2	56	2	1	2	4	550
79	2	1	51	2	2	1	1	550
80	2	2	51	2	2	2	4	650
81	2	1	49	2	2	2	2	650
82	2	1	31	2	2	2	4	300
83	2	1	56	2	2	2	4	550
84	2	2	40	2	2	2	1	250
85	2	1	42	2	2	2	4	400
86	2	1	28	2	2	2	4	200
87	2	2	42	2	2	2	4	400
88	2	2	39	2	2	2	2	400
89	2	2	44	2	2	2	4	550
90	2	2	55	2	2	2	2	300
91	2	1	47	2	2	2	4	550
92	2	2	34	2	2	2	1	650
93	2	1	34	2	2	1	1	150
94	2	2	53	2	2	2	4	150
95	2	2	33	2	2	2	1	650
96	2	1	43	2	1	2	4	200
97	2	1	38	2	2	1	1	550
98	2	2	49	2	2	2	1	1000
99	2	1	36	2	2	2	1	400
100	2	1	38	2	2	1	1	550
101	2	1	45	1	1	1	4	100
102	2	1	23	2	2	2	1	550
103	2	2	37	2	2	2	4	150
104	2	2	63	2	1	2	4	1000
105	2	2	31	2	2	2	1	300
106	2	2	50	2	2	2	4	650
107	2	1	37	2	2	2	2	250
108	2	1	20	2	2	2	1	400
109	2	1	50	2	2	2	4	550
110	2	1	37	2	2	2	4	200
111	2	1	29	2	2	2	1	200
112	2	2	29	2	2	2	4	150
113	2	1	30	2	2	2	4	150
114	2	2	53	2	2	2	1	550
115	2	1	29	2	2	1	4	100
116	2	2	33	2	2	2	4	400
117	2	1	30	2	2	2	4	650
118	2	2	33	2	2	2	4	650
119	2	2	38	2	2	2	4	550
120	2	1	51	2	2	2	4	150
